# Supplementary material for: Assessing the role of dispersed floral resources for managed bees in providing supporting ecosystem services for crop pollination
Source: PeerJ. 2018 Sep 27;6:e5654. doi: 10.7717/peerj.5654 (PMC6164548; doi:10.7717/peerj.5654)
Supplement: Data S1 — Summary of data derived from interviews with beekeepers (see ‘Data analysis’ in manuscript). [file peerj-06-5654-s003.csv]

Beekeeper code	Crop	Eucalypt	Natural Vegetation
BK001	5	14	12
BK002	2	19	8
BK003	3	19	18
BK004	9	11	10
BK005	0	20	10
BK006	6	12	13
