# Supplementary material for: Assessing the role of dispersed floral resources for managed bees in providing supporting ecosystem services for crop pollination
Source: PeerJ. 2018 Sep 27;6:e5654. doi: 10.7717/peerj.5654 (PMC6164548; doi:10.7717/peerj.5654)
Supplement: Data S2 — Summary of data derived from the available resource-types (see ‘Data analysis’ in manuscript). [file peerj-06-5654-s004.csv]

Beekeeper code	Canola	Eucalypt	Natural Vegetation
BK001	1246.59	140.75	10082.95
BK002	1089.48	115.75	14806.25
BK003	999.27	138.00	13709.24
BK004	861.65	264.00	10077.43
BK005	1621.70	180.25	6855.38
BK006	1281.64	168.50	11794.70
