# Supplementary material for: Assessing the role of dispersed floral resources for managed bees in providing supporting ecosystem services for crop pollination
Source: PeerJ. 2018 Sep 27;6:e5654. doi: 10.7717/peerj.5654 (PMC6164548; doi:10.7717/peerj.5654)
Supplement: Data S3 — Summary of data derived from the area of available resource-types adjusted according to the number of hives associated with the apiary site (see ‘Data analysis’ in manuscript). [file peerj-06-5654-s005.csv]

Beekeeper code	Canola	Eucalypt	Natural Vegetation
BK001	0.550	4.874	0.068
BK002	0.509	4.795	0.037
BK003	0.154	1.116	0.011
BK004	0.827	2.701	0.071
BK005	0.207	1.864	0.049
BK006	0.342	2.599	0.037
